# Supplementary material for: Networking Skills: The Effect of Graphene on the Crosslinking of Natural Rubber Nanocomposites with Sulfur and Peroxide Systems
Source: Polymers (Basel). 2022 Oct 16;14(20):4363. doi: 10.3390/polym14204363 (PMC9608841; doi:10.3390/polym14204363)
Supplement: Supplementary file 1 [file polymers-14-04363-s001.zip]

Archive with 1 entries (1 files):
- polymers-1929720-supplementary.pdf
